# Supplementary material for: Targeting Oxidative Phosphorylation-Proteasome Activity in Extracellular Detached Cells Promotes Anoikis and Inhibits Metastasis
Source: Life (Basel). 2021 Dec 28;12(1):42. doi: 10.3390/life12010042 (PMC8779336; doi:10.3390/life12010042)
Supplement: Supplementary file 1 [file life-12-00042-s001.zip]

Archive with 1 entries (1 files):
- life-1464196-supplementary.pdf
